# Supplementary material for: ATP2A2 SINE Insertion in an Irish Terrier with Darier Disease and Associated Infundibular Cyst Formation
Source: Genes (Basel). 2020 Apr 28;11(5):481. doi: 10.3390/genes11050481 (PMC7291265; doi:10.3390/genes11050481)
Supplement: Supplementary file 1 [file genes-11-00481-s001.zip]

Archive with 3 entries (3 files):
- Figure_S1.pdf
- Table_S1_public_genomes.xlsx
- Table_S2_Private_Variants.xlsx
